# Supplementary material for: Deep Learning-Based Detection of Honey Storage Areas in Apis mellifera Colonies for Predicting Physical Parameters of Honey via Linear Regression
Source: Insects. 2025 May 29;16(6):575. doi: 10.3390/insects16060575 (PMC12193066; doi:10.3390/insects16060575)
Supplement: Supplementary file 1 [file insects-16-00575-s001.zip]

Archive with 1 entries (1 files):
- insects-3646717-supplementary.pdf
